# Supplementary material for: Association between Body Fat and Elevated Blood Pressure among Children and Adolescents Aged 7–17 Years: Using Dual-Energy X-ray Absorptiometry (DEXA) and Bioelectrical Impedance Analysis (BIA) from a Cross-Sectional Study in China
Source: Int J Environ Res Public Health. 2021 Sep 2;18(17):9254. doi: 10.3390/ijerph18179254 (PMC8431661; doi:10.3390/ijerph18179254)
Supplement: Supplementary file 1 [file ijerph-18-09254-s001.zip]

Archive with 1 entries (1 files):
- ijerph-1339116-supplementary.pdf
